# Supplementary material for: Dissection of a Complex Disease Susceptibility Region Using a Bayesian Stochastic Search Approach to Fine Mapping
Source: PLoS Genet. 2015 Jun 24;11(6):e1005272. doi: 10.1371/journal.pgen.1005272 (PMC4481316; doi:10.1371/journal.pgen.1005272)
Supplement: S4 Table — (GZ) [file pgen.1005272.s012.gz]

Archive with 1 entries (1 files):
- suppdata.csv
