# Supplementary material for: Dissection of a Complex Disease Susceptibility Region Using a Bayesian Stochastic Search Approach to Fine Mapping
Source: PLoS Genet. 2015 Jun 24;11(6):e1005272. doi: 10.1371/journal.pgen.1005272 (PMC4481316; doi:10.1371/journal.pgen.1005272)
Supplement: S4 Table — (GZ) [file pgen.1005272.s012.gz › suppdata.csv]

chr	position	read.count	cells
10	6050000	7	stim1
10	6050001	7	stim1
10	6050002	7	stim1
10	6050003	7	stim1
10	6050004	7	stim1
10	6050005	7	stim1
10	6050006	7	stim1
10	6050007	7	stim1
10	6050008	7	stim1
10	6050009	7	stim1
10	6050010	7	stim1
10	6050011	7	stim1
10	6050012	7	stim1
10	6050013	7	stim1
10	6050014	7	stim1
10	6050015	7	stim1
10	6050016	7	stim1
10	6050017	7	stim1
10	6050018	7	stim1
10	6050019	7	stim1
10	6050020	7	stim1
10	6050021	7	stim1
10	6050022	7	stim1
10	6050023	7	stim1
10	6050024	5	stim1
10	6050025	4	stim1
10	6050026	4	stim1
10	6050027	4	stim1
10	6050028	4	stim1
10	6050029	4	stim1
10	6050030	4	stim1
10	6050031	4	stim1
10	6050032	4	stim1
10	6050033	4	stim1
10	6050034	4	stim1
10	6050035	4	stim1
10	6050036	3	stim1
10	6050037	3	stim1
10	6050038	3	stim1
10	6050039	3	stim1
10	6050040	3	stim1
10	6050041	3	stim1
10	6050042	3	stim1
10	6050043	2	stim1
10	6050044	2	stim1
10	6050045	2	stim1
10	6050046	2	stim1
10	6050047	2	stim1
10	6050048	2	stim1
10	6050049	2	stim1
10	6050050	1	stim1
10	6050051	1	stim1
10	6050052	1	stim1
10	6050053	1	stim1
10	6050054	1	stim1
10	6050055	1	stim1
10	6050056	1	stim1
10	6050057	1	stim1
10	6050058	1	stim1
10	6050059	1	stim1
10	6050060	1	stim1
10	6050061	1	stim1
10	6050062	1	stim1
10	6050063	1	stim1
10	6050064	1	stim1
10	6050065	1	stim1
10	6050066	1	stim1
10	6050067	1	stim1
10	6050068	1	stim1
10	6050069	1	stim1
10	6050070	1	stim1
10	6050071	1	stim1
10	6050072	1	stim1
10	6050073	1	stim1
10	6050074	1	stim1
10	6050075	1	stim1
10	6050076	1	stim1
10	6050077	1	stim1
10	6050078	1	stim1
10	6050079	1	stim1
10	6050080	1	stim1
10	6050081	1	stim1
10	6050082	1	stim1
10	6050083	1	stim1
10	6050084	1	stim1
10	6050085	1	stim1
10	6050086	1	stim1
10	6050087	1	stim1
10	6050088	1	stim1
10	6050089	1	stim1
10	6050090	1	stim1
10	6050091	1	stim1
10	6050092	1	stim1
10	6050093	1	stim1
10	6050094	0	stim1
10	6050095	0	stim1
10	6050096	0	stim1
10	6050097	0	stim1
10	6050098	0	stim1
10	6050099	0	stim1
10	6050100	0	stim1
10	6050101	0	stim1
10	6050102	0	stim1
10	6050103	0	stim1
10	6050104	0	stim1
10	6050105	0	stim1
10	6050106	1	stim1
10	6050107	1	stim1
10	6050108	1	stim1
10	6050109	1	stim1
10	6050110	1	stim1
10	6050111	1	stim1
10	6050112	1	stim1
10	6050113	1	stim1
10	6050114	1	stim1
10	6050115	1	stim1
10	6050116	1	stim1
10	6050117	1	stim1
10	6050118	1	stim1
10	6050119	1	stim1
10	6050120	1	stim1
10	6050121	1	stim1
10	6050122	1	stim1
10	6050123	1	stim1
10	6050124	1	stim1
10	6050125	1	stim1
10	6050126	1	stim1
10	6050127	1	stim1
10	6050128	1	stim1
10	6050129	1	stim1
10	6050130	1	stim1
10	6050131	1	stim1
10	6050132	1	stim1
10	6050133	1	stim1
10	6050134	1	stim1
10	6050135	1	stim1
10	6050136	1	stim1
10	6050137	1	stim1
10	6050138	1	stim1
10	6050139	1	stim1
10	6050140	1	stim1
10	6050141	1	stim1
10	6050142	1	stim1
10	6050143	1	stim1
10	6050144	1	stim1
10	6050145	1	stim1
10	6050146	1	stim1
10	6050147	1	stim1
10	6050148	1	stim1
10	6050149	1	stim1
10	6050150	1	stim1
10	6050151	1	stim1
10	6050152	1	stim1
10	6050153	1	stim1
10	6050154	1	stim1
10	6050155	1	stim1
10	6050156	1	stim1
10	6050157	1	stim1
10	6050158	1	stim1
10	6050159	1	stim1
10	6050160	1	stim1
10	6050161	1	stim1
10	6050162	1	stim1
10	6050163	1	stim1
10	6050164	1	stim1
10	6050165	1	stim1
10	6050166	1	stim1
10	6050167	1	stim1
10	6050168	1	stim1
10	6050169	1	stim1
10	6050170	1	stim1
10	6050171	1	stim1
10	6050172	1	stim1
10	6050173	1	stim1
10	6050174	1	stim1
10	6050175	1	stim1
10	6050176	1	stim1
10	6050177	1	stim1
10	6050178	1	stim1
10	6050179	1	stim1
10	6050180	1	stim1
10	6050181	1	stim1
10	6050182	1	stim1
10	6050183	1	stim1
10	6050184	1	stim1
10	6050185	1	stim1
10	6050186	1	stim1
10	6050187	1	stim1
10	6050188	1	stim1
10	6050189	1	stim1
10	6050190	1	stim1
10	6050191	1	stim1
10	6050192	1	stim1
10	6050193	1	stim1
10	6050194	1	stim1
10	6050195	1	stim1
10	6050196	1	stim1
10	6050197	1	stim1
10	6050198	1	stim1
10	6050199	1	stim1
10	6050200	1	stim1
10	6050201	1	stim1
10	6050202	2	stim1
10	6050203	2	stim1
10	6050204	2	stim1
10	6050205	2	stim1
10	6050206	1	stim1
10	6050207	1	stim1
10	6050208	1	stim1
10	6050209	1	stim1
10	6050210	1	stim1
10	6050211	2	stim1
10	6050212	2	stim1
10	6050213	2	stim1
10	6050214	2	stim1
10	6050215	2	stim1
10	6050216	2	stim1
10	6050217	2	stim1
10	6050218	2	stim1
10	6050219	2	stim1
10	6050220	2	stim1
10	6050221	2	stim1
10	6050222	2	stim1
10	6050223	2	stim1
10	6050224	2	stim1
10	6050225	2	stim1
10	6050226	2	stim1
10	6050227	2	stim1
10	6050228	2	stim1
10	6050229	2	stim1
10	6050230	2	stim1
10	6050231	2	stim1
10	6050232	2	stim1
10	6050233	2	stim1
10	6050234	2	stim1
10	6050235	2	stim1
10	6050236	2	stim1
10	6050237	2	stim1
10	6050238	2	stim1
10	6050239	2	stim1
10	6050240	2	stim1
10	6050241	2	stim1
10	6050242	2	stim1
10	6050243	2	stim1
10	6050244	2	stim1
10	6050245	2	stim1
10	6050246	2	stim1
10	6050247	2	stim1
10	6050248	2	stim1
10	6050249	2	stim1
10	6050250	2	stim1
10	6050251	2	stim1
10	6050252	2	stim1
10	6050253	2	stim1
10	6050254	2	stim1
10	6050255	2	stim1
10	6050256	2	stim1
10	6050257	2	stim1
10	6050258	2	stim1
10	6050259	2	stim1
10	6050260	2	stim1
10	6050261	2	stim1
10	6050262	2	stim1
10	6050263	2	stim1
10	6050264	2	stim1
10	6050265	2	stim1
10	6050266	2	stim1
10	6050267	2	stim1
10	6050268	2	stim1
10	6050269	2	stim1
10	6050270	2	stim1
10	6050271	2	stim1
10	6050272	2	stim1
10	6050273	2	stim1
10	6050274	2	stim1
10	6050275	2	stim1
10	6050276	2	stim1
10	6050277	2	stim1
10	6050278	2	stim1
10	6050279	2	stim1
10	6050280	2	stim1
10	6050281	2	stim1
10	6050282	2	stim1
10	6050283	2	stim1
10	6050284	2	stim1
10	6050285	2	stim1
10	6050286	2	stim1
10	6050287	2	stim1
10	6050288	2	stim1
10	6050289	2	stim1
10	6050290	2	stim1
10	6050291	3	stim1
10	6050292	3	stim1
10	6050293	3	stim1
10	6050294	3	stim1
10	6050295	3	stim1
10	6050296	3	stim1
10	6050297	3	stim1
10	6050298	4	stim1
10	6050299	4	stim1
10	6050300	4	stim1
10	6050301	4	stim1
10	6050302	3	stim1
10	6050303	3	stim1
10	6050304	3	stim1
10	6050305	3	stim1
10	6050306	3	stim1
10	6050307	3	stim1
10	6050308	3	stim1
10	6050309	3	stim1
10	6050310	3	stim1
10	6050311	2	stim1
10	6050312	2	stim1
10	6050313	2	stim1
10	6050314	2	stim1
10	6050315	2	stim1
10	6050316	2	stim1
10	6050317	2	stim1
10	6050318	2	stim1
10	6050319	2	stim1
10	6050320	2	stim1
10	6050321	2	stim1
10	6050322	2	stim1
10	6050323	2	stim1
10	6050324	2	stim1
10	6050325	2	stim1
10	6050326	2	stim1
10	6050327	2	stim1
10	6050328	2	stim1
10	6050329	2	stim1
10	6050330	2	stim1
10	6050331	2	stim1
10	6050332	2	stim1
10	6050333	2	stim1
10	6050334	2	stim1
10	6050335	2	stim1
10	6050336	2	stim1
10	6050337	3	stim1
10	6050338	3	stim1
10	6050339	3	stim1
10	6050340	3	stim1
10	6050341	3	stim1
10	6050342	3	stim1
10	6050343	3	stim1
10	6050344	3	stim1
10	6050345	3	stim1
10	6050346	3	stim1
10	6050347	3	stim1
10	6050348	3	stim1
10	6050349	3	stim1
10	6050350	4	stim1
10	6050351	4	stim1
10	6050352	4	stim1
10	6050353	4	stim1
10	6050354	4	stim1
10	6050355	4	stim1
10	6050356	4	stim1
10	6050357	4	stim1
10	6050358	4	stim1
10	6050359	4	stim1
10	6050360	4	stim1
10	6050361	4	stim1
10	6050362	4	stim1
10	6050363	4	stim1
10	6050364	4	stim1
10	6050365	4	stim1
10	6050366	4	stim1
10	6050367	4	stim1
10	6050368	4	stim1
10	6050369	4	stim1
10	6050370	4	stim1
10	6050371	4	stim1
10	6050372	4	stim1
10	6050373	4	stim1
10	6050374	4	stim1
10	6050375	4	stim1
10	6050376	4	stim1
10	6050377	4	stim1
10	6050378	4	stim1
10	6050379	4	stim1
10	6050380	4	stim1
10	6050381	4	stim1
10	6050382	4	stim1
10	6050383	4	stim1
10	6050384	4	stim1
10	6050385	4	stim1
10	6050386	4	stim1
10	6050387	4	stim1
10	6050388	4	stim1
10	6050389	4	stim1
10	6050390	4	stim1
10	6050391	3	stim1
10	6050392	3	stim1
10	6050393	3	stim1
10	6050394	3	stim1
10	6050395	3	stim1
10	6050396	3	stim1
10	6050397	3	stim1
10	6050398	2	stim1
10	6050399	2	stim1
10	6050400	2	stim1
10	6050401	2	stim1
10	6050402	2	stim1
10	6050403	2	stim1
10	6050404	2	stim1
10	6050405	2	stim1
10	6050406	2	stim1
10	6050407	2	stim1
10	6050408	2	stim1
10	6050409	2	stim1
10	6050410	2	stim1
10	6050411	2	stim1
10	6050412	2	stim1
10	6050413	2	stim1
10	6050414	2	stim1
10	6050415	2	stim1
10	6050416	2	stim1
10	6050417	2	stim1
10	6050418	2	stim1
10	6050419	2	stim1
10	6050420	2	stim1
10	6050421	2	stim1
10	6050422	2	stim1
10	6050423	2	stim1
10	6050424	2	stim1
10	6050425	2	stim1
10	6050426	2	stim1
10	6050427	2	stim1
10	6050428	2	stim1
10	6050429	2	stim1
10	6050430	2	stim1
10	6050431	2	stim1
10	6050432	2	stim1
10	6050433	2	stim1
10	6050434	2	stim1
10	6050435	2	stim1
10	6050436	2	stim1
10	6050437	1	stim1
10	6050438	1	stim1
10	6050439	1	stim1
10	6050440	1	stim1
10	6050441	1	stim1
10	6050442	1	stim1
10	6050443	1	stim1
10	6050444	1	stim1
10	6050445	1	stim1
10	6050446	1	stim1
10	6050447	1	stim1
10	6050448	1	stim1
10	6050449	1	stim1
10	6050450	0	stim1
10	6050451	0	stim1
10	6050452	0	stim1
10	6050453	0	stim1
10	6050454	0	stim1
10	6050455	0	stim1
10	6050456	0	stim1
10	6050457	0	stim1
10	6050458	0	stim1
10	6050459	0	stim1
10	6050460	0	stim1
10	6050461	0	stim1
10	6050462	1	stim1
10	6050463	1	stim1
10	6050464	1	stim1
10	6050465	1	stim1
10	6050466	1	stim1
10	6050467	1	stim1
10	6050468	1	stim1
10	6050469	1	stim1
10	6050470	1	stim1
10	6050471	1	stim1
10	6050472	1	stim1
10	6050473	1	stim1
10	6050474	1	stim1
10	6050475	1	stim1
10	6050476	1	stim1
10	6050477	1	stim1
10	6050478	1	stim1
10	6050479	1	stim1
10	6050480	1	stim1
10	6050481	1	stim1
10	6050482	1	stim1
10	6050483	1	stim1
10	6050484	1	stim1
10	6050485	2	stim1
10	6050486	2	stim1
10	6050487	2	stim1
10	6050488	2	stim1
10	6050489	2	stim1
10	6050490	2	stim1
10	6050491	2	stim1
10	6050492	2	stim1
10	6050493	2	stim1
10	6050494	2	stim1
10	6050495	2	stim1
10	6050496	2	stim1
10	6050497	2	stim1
10	6050498	2	stim1
10	6050499	2	stim1
10	6050500	2	stim1
10	6050501	2	stim1
10	6050502	2	stim1
10	6050503	2	stim1
10	6050504	2	stim1
10	6050505	2	stim1
10	6050506	2	stim1
10	6050507	2	stim1
10	6050508	2	stim1
10	6050509	2	stim1
10	6050510	2	stim1
10	6050511	2	stim1
10	6050512	2	stim1
10	6050513	2	stim1
10	6050514	2	stim1
10	6050515	2	stim1
10	6050516	2	stim1
10	6050517	2	stim1
10	6050518	2	stim1
10	6050519	2	stim1
10	6050520	2	stim1
10	6050521	2	stim1
10	6050522	2	stim1
10	6050523	2	stim1
10	6050524	2	stim1
10	6050525	4	stim1
10	6050526	5	stim1
10	6050527	5	stim1
10	6050528	7	stim1
10	6050529	7	stim1
10	6050530	7	stim1
10	6050531	7	stim1
10	6050532	7	stim1
10	6050533	7	stim1
10	6050534	7	stim1
10	6050535	7	stim1
10	6050536	7	stim1
10	6050537	7	stim1
10	6050538	7	stim1
10	6050539	7	stim1
10	6050540	7	stim1
10	6050541	7	stim1
10	6050542	7	stim1
10	6050543	7	stim1
10	6050544	7	stim1
10	6050545	7	stim1
10	6050546	7	stim1
10	6050547	7	stim1
10	6050548	7	stim1
10	6050549	7	stim1
10	6050550	7	stim1
10	6050551	7	stim1
10	6050552	7	stim1
10	6050553	7	stim1
10	6050554	7	stim1
10	6050555	7	stim1
10	6050556	7	stim1
10	6050557	7	stim1
10	6050558	7	stim1
10	6050559	7	stim1
10	6050560	7	stim1
10	6050561	7	stim1
10	6050562	6	stim1
10	6050563	8	stim1
10	6050564	8	stim1
10	6050565	8	stim1
10	6050566	8	stim1
10	6050567	8	stim1
10	6050568	8	stim1
10	6050569	10	stim1
10	6050570	10	stim1
10	6050571	10	stim1
10	6050572	10	stim1
10	6050573	10	stim1
10	6050574	10	stim1
10	6050575	10	stim1
10	6050576	10	stim1
10	6050577	10	stim1
10	6050578	10	stim1
10	6050579	10	stim1
10	6050580	10	stim1
10	6050581	10	stim1
10	6050582	10	stim1
10	6050583	10	stim1
10	6050584	10	stim1
10	6050585	9	stim1
10	6050586	9	stim1
10	6050587	9	stim1
10	6050588	9	stim1
10	6050589	9	stim1
10	6050590	9	stim1
10	6050591	9	stim1
10	6050592	10	stim1
10	6050593	10	stim1
10	6050594	10	stim1
10	6050595	10	stim1
10	6050596	10	stim1
10	6050597	10	stim1
10	6050598	11	stim1
10	6050599	11	stim1
10	6050600	11	stim1
10	6050601	11	stim1
10	6050602	11	stim1
10	6050603	11	stim1
10	6050604	11	stim1
10	6050605	11	stim1
10	6050606	11	stim1
10	6050607	11	stim1
10	6050608	11	stim1
10	6050609	11	stim1
10	6050610	11	stim1
10	6050611	11	stim1
10	6050612	11	stim1
10	6050613	11	stim1
10	6050614	11	stim1
10	6050615	11	stim1
10	6050616	11	stim1
10	6050617	11	stim1
10	6050618	11	stim1
10	6050619	11	stim1
10	6050620	11	stim1
10	6050621	11	stim1
10	6050622	11	stim1
10	6050623	11	stim1
10	6050624	9	stim1
10	6050625	8	stim1
10	6050626	8	stim1
10	6050627	8	stim1
10	6050628	6	stim1
10	6050629	6	stim1
10	6050630	6	stim1
10	6050631	6	stim1
10	6050632	6	stim1
10	6050633	6	stim1
10	6050634	7	stim1
10	6050635	8	stim1
10	6050636	8	stim1
10	6050637	8	stim1
10	6050638	8	stim1
10	6050639	8	stim1
10	6050640	8	stim1
10	6050641	9	stim1
10	6050642	9	stim1
10	6050643	9	stim1
10	6050644	9	stim1
10	6050645	9	stim1
10	6050646	9	stim1
10	6050647	9	stim1
10	6050648	9	stim1
10	6050649	9	stim1
10	6050650	9	stim1
10	6050651	11	stim1
10	6050652	11	stim1
10	6050653	11	stim1
10	6050654	12	stim1
10	6050655	12	stim1
10	6050656	12	stim1
10	6050657	12	stim1
10	6050658	12	stim1
10	6050659	13	stim1
10	6050660	13	stim1
10	6050661	13	stim1
10	6050662	13	stim1
10	6050663	11	stim1
10	6050664	11	stim1
10	6050665	11	stim1
10	6050666	11	stim1
10	6050667	11	stim1
10	6050668	11	stim1
10	6050669	9	stim1
10	6050670	9	stim1
10	6050671	9	stim1
10	6050672	9	stim1
10	6050673	9	stim1
10	6050674	9	stim1
10	6050675	9	stim1
10	6050676	9	stim1
10	6050677	9	stim1
10	6050678	9	stim1
10	6050679	9	stim1
10	6050680	9	stim1
10	6050681	9	stim1
10	6050682	11	stim1
10	6050683	12	stim1
10	6050684	12	stim1
10	6050685	12	stim1
10	6050686	12	stim1
10	6050687	12	stim1
10	6050688	12	stim1
10	6050689	12	stim1
10	6050690	12	stim1
10	6050691	12	stim1
10	6050692	11	stim1
10	6050693	11	stim1
10	6050694	11	stim1
10	6050695	11	stim1
10	6050696	11	stim1
10	6050697	11	stim1
10	6050698	10	stim1
10	6050699	10	stim1
10	6050700	10	stim1
10	6050701	10	stim1
10	6050702	10	stim1
10	6050703	10	stim1
10	6050704	10	stim1
10	6050705	10	stim1
10	6050706	10	stim1
10	6050707	10	stim1
10	6050708	10	stim1
10	6050709	10	stim1
10	6050710	10	stim1
10	6050711	10	stim1
10	6050712	10	stim1
10	6050713	10	stim1
10	6050714	10	stim1
10	6050715	10	stim1
10	6050716	10	stim1
10	6050717	10	stim1
10	6050718	10	stim1
10	6050719	10	stim1
10	6050720	10	stim1
10	6050721	10	stim1
10	6050722	10	stim1
10	6050723	10	stim1
10	6050724	10	stim1
10	6050725	10	stim1
10	6050726	10	stim1
10	6050727	10	stim1
10	6050728	10	stim1
10	6050729	12	stim1
10	6050730	12	stim1
10	6050731	12	stim1
10	6050732	12	stim1
10	6050733	12	stim1
10	6050734	11	stim1
10	6050735	10	stim1
10	6050736	10	stim1
10	6050737	10	stim1
10	6050738	10	stim1
10	6050739	10	stim1
10	6050740	10	stim1
10	6050741	9	stim1
10	6050742	9	stim1
10	6050743	9	stim1
10	6050744	9	stim1
10	6050745	9	stim1
10	6050746	9	stim1
10	6050747	9	stim1
10	6050748	9	stim1
10	6050749	9	stim1
10	6050750	9	stim1
10	6050751	7	stim1
10	6050752	7	stim1
10	6050753	7	stim1
10	6050754	6	stim1
10	6050755	6	stim1
10	6050756	6	stim1
10	6050757	6	stim1
10	6050758	6	stim1
10	6050759	5	stim1
10	6050760	5	stim1
10	6050761	5	stim1
10	6050762	5	stim1
10	6050763	5	stim1
10	6050764	5	stim1
10	6050765	5	stim1
10	6050766	5	stim1
10	6050767	5	stim1
10	6050768	5	stim1
10	6050769	5	stim1
10	6050770	5	stim1
10	6050771	5	stim1
10	6050772	5	stim1
10	6050773	5	stim1
10	6050774	5	stim1
10	6050775	5	stim1
10	6050776	5	stim1
10	6050777	5	stim1
10	6050778	5	stim1
10	6050779	5	stim1
10	6050780	5	stim1
10	6050781	3	stim1
10	6050782	5	stim1
10	6050783	4	stim1
10	6050784	4	stim1
10	6050785	4	stim1
10	6050786	4	stim1
10	6050787	4	stim1
10	6050788	4	stim1
10	6050789	6	stim1
10	6050790	6	stim1
10	6050791	6	stim1
10	6050792	6	stim1
10	6050793	6	stim1
10	6050794	6	stim1
10	6050795	6	stim1
10	6050796	6	stim1
10	6050797	6	stim1
10	6050798	6	stim1
10	6050799	6	stim1
10	6050800	6	stim1
10	6050801	6	stim1
10	6050802	6	stim1
10	6050803	8	stim1
10	6050804	8	stim1
10	6050805	8	stim1
10	6050806	8	stim1
10	6050807	8	stim1
10	6050808	8	stim1
10	6050809	8	stim1
10	6050810	8	stim1
10	6050811	8	stim1
10	6050812	8	stim1
10	6050813	8	stim1
10	6050814	8	stim1
10	6050815	8	stim1
10	6050816	8	stim1
10	6050817	8	stim1
10	6050818	8	stim1
10	6050819	8	stim1
10	6050820	8	stim1
10	6050821	8	stim1
10	6050822	8	stim1
10	6050823	8	stim1
10	6050824	8	stim1
10	6050825	8	stim1
10	6050826	8	stim1
10	6050827	8	stim1
10	6050828	8	stim1
10	6050829	6	stim1
10	6050830	6	stim1
10	6050831	6	stim1
10	6050832	6	stim1
10	6050833	6	stim1
10	6050834	6	stim1
10	6050835	6	stim1
10	6050836	6	stim1
10	6050837	6	stim1
10	6050838	6	stim1
10	6050839	6	stim1
10	6050840	6	stim1
10	6050841	6	stim1
10	6050842	6	stim1
10	6050843	6	stim1
10	6050844	6	stim1
10	6050845	6	stim1
10	6050846	6	stim1
10	6050847	6	stim1
10	6050848	6	stim1
10	6050849	6	stim1
10	6050850	6	stim1
10	6050851	6	stim1
10	6050852	6	stim1
10	6050853	6	stim1
10	6050854	6	stim1
10	6050855	6	stim1
10	6050856	6	stim1
10	6050857	6	stim1
10	6050858	6	stim1
10	6050859	8	stim1
10	6050860	8	stim1
10	6050861	8	stim1
10	6050862	8	stim1
10	6050863	8	stim1
10	6050864	8	stim1
10	6050865	8	stim1
10	6050866	8	stim1
10	6050867	8	stim1
10	6050868	8	stim1
10	6050869	8	stim1
10	6050870	8	stim1
10	6050871	8	stim1
10	6050872	8	stim1
10	6050873	8	stim1
10	6050874	8	stim1
10	6050875	8	stim1
10	6050876	8	stim1
10	6050877	8	stim1
10	6050878	8	stim1
10	6050879	8	stim1
10	6050880	8	stim1
10	6050881	8	stim1
10	6050882	6	stim1
10	6050883	6	stim1
10	6050884	6	stim1
10	6050885	6	stim1
10	6050886	6	stim1
10	6050887	6	stim1
10	6050888	6	stim1
10	6050889	4	stim1
10	6050890	4	stim1
10	6050891	4	stim1
10	6050892	4	stim1
10	6050893	4	stim1
10	6050894	4	stim1
10	6050895	4	stim1
10	6050896	4	stim1
10	6050897	4	stim1
10	6050898	4	stim1
10	6050899	4	stim1
10	6050900	4	stim1
10	6050901	4	stim1
10	6050902	4	stim1
10	6050903	2	stim1
10	6050904	2	stim1
10	6050905	2	stim1
10	6050906	2	stim1
10	6050907	2	stim1
10	6050908	2	stim1
10	6050909	2	stim1
10	6050910	2	stim1
10	6050911	2	stim1
10	6050912	2	stim1
10	6050913	2	stim1
10	6050914	2	stim1
10	6050915	2	stim1
10	6050916	2	stim1
10	6050917	2	stim1
10	6050918	2	stim1
10	6050919	2	stim1
10	6050920	2	stim1
10	6050921	2	stim1
10	6050922	2	stim1
10	6050923	2	stim1
10	6050924	2	stim1
10	6050925	2	stim1
10	6050926	2	stim1
10	6050927	2	stim1
10	6050928	2	stim1
10	6050929	2	stim1
10	6050930	2	stim1
10	6050931	2	stim1
10	6050932	2	stim1
10	6050933	2	stim1
10	6050934	2	stim1
10	6050935	2	stim1
10	6050936	2	stim1
10	6050937	2	stim1
10	6050938	2	stim1
10	6050939	2	stim1
10	6050940	2	stim1
10	6050941	2	stim1
10	6050942	2	stim1
10	6050943	2	stim1
10	6050944	2	stim1
10	6050945	2	stim1
10	6050946	2	stim1
10	6050947	2	stim1
10	6050948	2	stim1
10	6050949	2	stim1
10	6050950	2	stim1
10	6050951	3	stim1
10	6050952	3	stim1
10	6050953	3	stim1
10	6050954	3	stim1
10	6050955	3	stim1
10	6050956	3	stim1
10	6050957	3	stim1
10	6050958	3	stim1
10	6050959	1	stim1
10	6050960	1	stim1
10	6050961	1	stim1
10	6050962	1	stim1
10	6050963	1	stim1
10	6050964	1	stim1
10	6050965	1	stim1
10	6050966	2	stim1
10	6050967	2	stim1
10	6050968	2	stim1
10	6050969	2	stim1
10	6050970	2	stim1
10	6050971	2	stim1
10	6050972	2	stim1
10	6050973	2	stim1
10	6050974	2	stim1
10	6050975	2	stim1
10	6050976	2	stim1
10	6050977	2	stim1
10	6050978	2	stim1
10	6050979	2	stim1
10	6050980	2	stim1
10	6050981	2	stim1
10	6050982	2	stim1
10	6050983	2	stim1
10	6050984	2	stim1
10	6050985	2	stim1
10	6050986	2	stim1
10	6050987	2	stim1
10	6050988	2	stim1
10	6050989	2	stim1
10	6050990	2	stim1
10	6050991	2	stim1
10	6050992	2	stim1
10	6050993	2	stim1
10	6050994	2	stim1
10	6050995	2	stim1
10	6050996	2	stim1
10	6050997	2	stim1
10	6050998	2	stim1
10	6050999	2	stim1
10	6051000	2	stim1
10	6051001	2	stim1
10	6051002	2	stim1
10	6051003	2	stim1
10	6051004	2	stim1
10	6051005	2	stim1
10	6051006	2	stim1
10	6051007	2	stim1
10	6051008	2	stim1
10	6051009	2	stim1
10	6051010	2	stim1
10	6051011	2	stim1
10	6051012	2	stim1
10	6051013	2	stim1
10	6051014	2	stim1
10	6051015	2	stim1
10	6051016	2	stim1
10	6051017	2	stim1
10	6051018	2	stim1
10	6051019	2	stim1
10	6051020	2	stim1
10	6051021	2	stim1
10	6051022	2	stim1
10	6051023	2	stim1
10	6051024	2	stim1
10	6051025	2	stim1
10	6051026	2	stim1
10	6051027	2	stim1
10	6051028	2	stim1
10	6051029	2	stim1
10	6051030	2	stim1
10	6051031	2	stim1
10	6051032	2	stim1
10	6051033	2	stim1
10	6051034	2	stim1
10	6051035	2	stim1
10	6051036	2	stim1
10	6051037	2	stim1
10	6051038	2	stim1
10	6051039	2	stim1
10	6051040	2	stim1
10	6051041	2	stim1
10	6051042	2	stim1
10	6051043	2	stim1
10	6051044	2	stim1
10	6051045	2	stim1
10	6051046	2	stim1
10	6051047	2	stim1
10	6051048	2	stim1
10	6051049	3	stim1
10	6051050	3	stim1
10	6051051	2	stim1
10	6051052	2	stim1
10	6051053	2	stim1
10	6051054	2	stim1
10	6051055	2	stim1
10	6051056	2	stim1
10	6051057	2	stim1
10	6051058	2	stim1
10	6051059	2	stim1
10	6051060	2	stim1
10	6051061	2	stim1
10	6051062	2	stim1
10	6051063	2	stim1
10	6051064	2	stim1
10	6051065	2	stim1
10	6051066	1	stim1
10	6051067	1	stim1
10	6051068	1	stim1
10	6051069	1	stim1
10	6051070	1	stim1
10	6051071	1	stim1
10	6051072	1	stim1
10	6051073	1	stim1
10	6051074	1	stim1
10	6051075	1	stim1
10	6051076	1	stim1
10	6051077	2	stim1
10	6051078	2	stim1
10	6051079	2	stim1
10	6051080	2	stim1
10	6051081	2	stim1
10	6051082	2	stim1
10	6051083	2	stim1
10	6051084	2	stim1
10	6051085	2	stim1
10	6051086	2	stim1
10	6051087	2	stim1
10	6051088	2	stim1
10	6051089	2	stim1
10	6051090	2	stim1
10	6051091	2	stim1
10	6051092	2	stim1
10	6051093	2	stim1
10	6051094	2	stim1
10	6051095	2	stim1
10	6051096	2	stim1
10	6051097	2	stim1
10	6051098	2	stim1
10	6051099	2	stim1
10	6051100	2	stim1
10	6051101	2	stim1
10	6051102	2	stim1
10	6051103	2	stim1
10	6051104	2	stim1
10	6051105	2	stim1
10	6051106	2	stim1
10	6051107	2	stim1
10	6051108	2	stim1
10	6051109	2	stim1
10	6051110	3	stim1
10	6051111	3	stim1
10	6051112	3	stim1
10	6051113	3	stim1
10	6051114	3	stim1
10	6051115	3	stim1
10	6051116	3	stim1
10	6051117	3	stim1
10	6051118	3	stim1
10	6051119	3	stim1
10	6051120	3	stim1
10	6051121	3	stim1
10	6051122	3	stim1
10	6051123	3	stim1
10	6051124	3	stim1
10	6051125	3	stim1
10	6051126	3	stim1
10	6051127	3	stim1
10	6051128	3	stim1
10	6051129	3	stim1
10	6051130	3	stim1
10	6051131	3	stim1
10	6051132	3	stim1
10	6051133	3	stim1
10	6051134	4	stim1
10	6051135	4	stim1
10	6051136	4	stim1
10	6051137	4	stim1
10	6051138	4	stim1
10	6051139	4	stim1
10	6051140	4	stim1
10	6051141	4	stim1
10	6051142	4	stim1
10	6051143	4	stim1
10	6051144	4	stim1
10	6051145	4	stim1
10	6051146	4	stim1
10	6051147	4	stim1
10	6051148	4	stim1
10	6051149	3	stim1
10	6051150	3	stim1
10	6051151	3	stim1
10	6051152	3	stim1
10	6051153	3	stim1
10	6051154	4	stim1
10	6051155	4	stim1
10	6051156	4	stim1
10	6051157	6	stim1
10	6051158	6	stim1
10	6051159	6	stim1
10	6051160	6	stim1
10	6051161	6	stim1
10	6051162	6	stim1
10	6051163	6	stim1
10	6051164	6	stim1
10	6051165	6	stim1
10	6051166	6	stim1
10	6051167	6	stim1
10	6051168	6	stim1
10	6051169	6	stim1
10	6051170	7	stim1
10	6051171	7	stim1
10	6051172	7	stim1
10	6051173	7	stim1
10	6051174	7	stim1
10	6051175	7	stim1
10	6051176	7	stim1
10	6051177	6	stim1
10	6051178	6	stim1
10	6051179	6	stim1
10	6051180	6	stim1
10	6051181	6	stim1
10	6051182	6	stim1
10	6051183	7	stim1
10	6051184	7	stim1
10	6051185	7	stim1
10	6051186	7	stim1
10	6051187	7	stim1
10	6051188	7	stim1
10	6051189	7	stim1
10	6051190	7	stim1
10	6051191	7	stim1
10	6051192	7	stim1
10	6051193	7	stim1
10	6051194	7	stim1
10	6051195	7	stim1
10	6051196	7	stim1
10	6051197	7	stim1
10	6051198	7	stim1
10	6051199	7	stim1
10	6051200	7	stim1
10	6051201	7	stim1
10	6051202	7	stim1
10	6051203	7	stim1
10	6051204	7	stim1
10	6051205	7	stim1
10	6051206	7	stim1
10	6051207	8	stim1
10	6051208	8	stim1
10	6051209	8	stim1
10	6051210	7	stim1
10	6051211	7	stim1
10	6051212	7	stim1
10	6051213	7	stim1
10	6051214	7	stim1
10	6051215	7	stim1
10	6051216	8	stim1
10	6051217	8	stim1
10	6051218	8	stim1
10	6051219	8	stim1
10	6051220	8	stim1
10	6051221	8	stim1
10	6051222	8	stim1
10	6051223	8	stim1
10	6051224	8	stim1
10	6051225	8	stim1
10	6051226	8	stim1
10	6051227	8	stim1
10	6051228	8	stim1
10	6051229	8	stim1
10	6051230	8	stim1
10	6051231	8	stim1
10	6051232	8	stim1
10	6051233	8	stim1
10	6051234	7	stim1
10	6051235	7	stim1
10	6051236	9	stim1
10	6051237	9	stim1
10	6051238	9	stim1
10	6051239	9	stim1
10	6051240	9	stim1
10	6051241	9	stim1
10	6051242	9	stim1
10	6051243	9	stim1
10	6051244	9	stim1
10	6051245	9	stim1
10	6051246	10	stim1
10	6051247	10	stim1
10	6051248	10	stim1
10	6051249	10	stim1
10	6051250	11	stim1
10	6051251	11	stim1
10	6051252	11	stim1
10	6051253	11	stim1
10	6051254	10	stim1
10	6051255	10	stim1
10	6051256	10	stim1
10	6051257	8	stim1
10	6051258	8	stim1
10	6051259	8	stim1
10	6051260	8	stim1
10	6051261	9	stim1
10	6051262	9	stim1
10	6051263	9	stim1
10	6051264	9	stim1
10	6051265	9	stim1
10	6051266	9	stim1
10	6051267	9	stim1
10	6051268	9	stim1
10	6051269	9	stim1
10	6051270	8	stim1
10	6051271	8	stim1
10	6051272	10	stim1
10	6051273	10	stim1
10	6051274	10	stim1
10	6051275	10	stim1
10	6051276	10	stim1
10	6051277	10	stim1
10	6051278	10	stim1
10	6051279	10	stim1
10	6051280	10	stim1
10	6051281	10	stim1
10	6051282	8	stim1
10	6051283	9	stim1
10	6051284	9	stim1
10	6051285	9	stim1
10	6051286	9	stim1
10	6051287	9	stim1
10	6051288	9	stim1
10	6051289	9	stim1
10	6051290	9	stim1
10	6051291	9	stim1
10	6051292	9	stim1
10	6051293	9	stim1
10	6051294	9	stim1
10	6051295	9	stim1
10	6051296	9	stim1
10	6051297	9	stim1
10	6051298	9	stim1
10	6051299	9	stim1
10	6051300	9	stim1
10	6051301	9	stim1
10	6051302	9	stim1
10	6051303	9	stim1
10	6051304	9	stim1
10	6051305	9	stim1
10	6051306	9	stim1
10	6051307	8	stim1
10	6051308	8	stim1
10	6051309	8	stim1
10	6051310	8	stim1
10	6051311	8	stim1
10	6051312	8	stim1
10	6051313	8	stim1
10	6051314	8	stim1
10	6051315	8	stim1
10	6051316	7	stim1
10	6051317	7	stim1
10	6051318	7	stim1
10	6051319	8	stim1
10	6051320	8	stim1
10	6051321	8	stim1
10	6051322	9	stim1
10	6051323	9	stim1
10	6051324	9	stim1
10	6051325	9	stim1
10	6051326	9	stim1
10	6051327	9	stim1
10	6051328	9	stim1
10	6051329	9	stim1
10	6051330	9	stim1
10	6051331	9	stim1
10	6051332	9	stim1
10	6051333	9	stim1
10	6051334	9	stim1
10	6051335	9	stim1
10	6051336	9	stim1
10	6051337	7	stim1
10	6051338	7	stim1
10	6051339	7	stim1
10	6051340	7	stim1
10	6051341	7	stim1
10	6051342	7	stim1
10	6051343	7	stim1
10	6051344	7	stim1
10	6051345	7	stim1
10	6051346	6	stim1
10	6051347	7	stim1
10	6051348	7	stim1
10	6051349	9	stim1
10	6051350	8	stim1
10	6051351	8	stim1
10	6051352	8	stim1
10	6051353	8	stim1
10	6051354	8	stim1
10	6051355	8	stim1
10	6051356	8	stim1
10	6051357	8	stim1
10	6051358	8	stim1
10	6051359	8	stim1
10	6051360	8	stim1
10	6051361	7	stim1
10	6051362	7	stim1
10	6051363	7	stim1
10	6051364	7	stim1
10	6051365	7	stim1
10	6051366	7	stim1
10	6051367	7	stim1
10	6051368	7	stim1
10	6051369	7	stim1
10	6051370	7	stim1
10	6051371	7	stim1
10	6051372	5	stim1
10	6051373	5	stim1
10	6051374	5	stim1
10	6051375	5	stim1
10	6051376	5	stim1
10	6051377	5	stim1
10	6051378	5	stim1
10	6051379	5	stim1
10	6051380	5	stim1
10	6051381	5	stim1
10	6051382	5	stim1
10	6051383	5	stim1
10	6051384	5	stim1
10	6051385	5	stim1
10	6051386	5	stim1
10	6051387	6	stim1
10	6051388	6	stim1
10	6051389	6	stim1
10	6051390	6	stim1
10	6051391	6	stim1
10	6051392	6	stim1
10	6051393	6	stim1
10	6051394	6	stim1
10	6051395	6	stim1
10	6051396	6	stim1
10	6051397	6	stim1
10	6051398	6	stim1
10	6051399	6	stim1
10	6051400	6	stim1
10	6051401	6	stim1
10	6051402	6	stim1
10	6051403	6	stim1
10	6051404	6	stim1
10	6051405	6	stim1
10	6051406	6	stim1
10	6051407	6	stim1
10	6051408	6	stim1
10	6051409	6	stim1
10	6051410	6	stim1
10	6051411	6	stim1
10	6051412	6	stim1
10	6051413	6	stim1
10	6051414	6	stim1
10	6051415	6	stim1
10	6051416	6	stim1
10	6051417	6	stim1
10	6051418	6	stim1
10	6051419	5	stim1
10	6051420	5	stim1
10	6051421	5	stim1
10	6051422	4	stim1
10	6051423	4	stim1
10	6051424	4	stim1
10	6051425	4	stim1
10	6051426	4	stim1
10	6051427	4	stim1
10	6051428	4	stim1
10	6051429	4	stim1
10	6051430	4	stim1
10	6051431	4	stim1
10	6051432	4	stim1
10	6051433	4	stim1
10	6051434	4	stim1
10	6051435	4	stim1
10	6051436	4	stim1
10	6051437	4	stim1
10	6051438	4	stim1
10	6051439	4	stim1
10	6051440	4	stim1
10	6051441	4	stim1
10	6051442	4	stim1
10	6051443	4	stim1
10	6051444	4	stim1
10	6051445	4	stim1
10	6051446	4	stim1
10	6051447	3	stim1
10	6051448	3	stim1
10	6051449	1	stim1
10	6051450	1	stim1
10	6051451	1	stim1
10	6051452	1	stim1
10	6051453	1	stim1
10	6051454	1	stim1
10	6051455	1	stim1
10	6051456	1	stim1
10	6051457	1	stim1
10	6051458	1	stim1
10	6051459	1	stim1
10	6051460	1	stim1
10	6051461	1	stim1
10	6051462	1	stim1
10	6051463	1	stim1
10	6051464	1	stim1
10	6051465	1	stim1
10	6051466	1	stim1
10	6051467	1	stim1
10	6051468	1	stim1
10	6051469	1	stim1
10	6051470	1	stim1
10	6051471	1	stim1
10	6051472	1	stim1
10	6051473	1	stim1
10	6051474	1	stim1
10	6051475	1	stim1
10	6051476	1	stim1
10	6051477	1	stim1
10	6051478	1	stim1
10	6051479	1	stim1
10	6051480	1	stim1
10	6051481	1	stim1
10	6051482	1	stim1
10	6051483	1	stim1
10	6051484	1	stim1
10	6051485	1	stim1
10	6051486	1	stim1
10	6051487	0	stim1
10	6051488	0	stim1
10	6051489	0	stim1
10	6051490	0	stim1
10	6051491	1	stim1
10	6051492	1	stim1
10	6051493	1	stim1
10	6051494	1	stim1
10	6051495	1	stim1
10	6051496	1	stim1
10	6051497	1	stim1
10	6051498	1	stim1
10	6051499	1	stim1
10	6051500	1	stim1
10	6051501	1	stim1
10	6051502	1	stim1
10	6051503	1	stim1
10	6051504	1	stim1
10	6051505	2	stim1
10	6051506	2	stim1
10	6051507	2	stim1
10	6051508	2	stim1
10	6051509	2	stim1
10	6051510	2	stim1
10	6051511	2	stim1
10	6051512	2	stim1
10	6051513	2	stim1
10	6051514	2	stim1
10	6051515	2	stim1
10	6051516	2	stim1
10	6051517	2	stim1
10	6051518	2	stim1
10	6051519	2	stim1
10	6051520	2	stim1
10	6051521	3	stim1
10	6051522	3	stim1
10	6051523	3	stim1
10	6051524	3	stim1
10	6051525	3	stim1
10	6051526	3	stim1
10	6051527	3	stim1
10	6051528	3	stim1
10	6051529	3	stim1
10	6051530	3	stim1
10	6051531	3	stim1
10	6051532	3	stim1
10	6051533	3	stim1
10	6051534	3	stim1
10	6051535	3	stim1
10	6051536	3	stim1
10	6051537	4	stim1
10	6051538	4	stim1
10	6051539	4	stim1
10	6051540	4	stim1
10	6051541	4	stim1
10	6051542	4	stim1
10	6051543	4	stim1
10	6051544	4	stim1
10	6051545	4	stim1
10	6051546	4	stim1
10	6051547	4	stim1
10	6051548	4	stim1
10	6051549	4	stim1
10	6051550	4	stim1
10	6051551	4	stim1
10	6051552	4	stim1
10	6051553	4	stim1
10	6051554	4	stim1
10	6051555	5	stim1
10	6051556	5	stim1
10	6051557	5	stim1
10	6051558	5	stim1
10	6051559	5	stim1
10	6051560	5	stim1
10	6051561	6	stim1
10	6051562	6	stim1
10	6051563	5	stim1
10	6051564	5	stim1
10	6051565	5	stim1
10	6051566	5	stim1
10	6051567	5	stim1
10	6051568	5	stim1
10	6051569	5	stim1
10	6051570	5	stim1
10	6051571	5	stim1
10	6051572	6	stim1
10	6051573	6	stim1
10	6051574	6	stim1
10	6051575	6	stim1
10	6051576	6	stim1
10	6051577	6	stim1
10	6051578	6	stim1
10	6051579	6	stim1
10	6051580	5	stim1
10	6051581	5	stim1
10	6051582	5	stim1
10	6051583	5	stim1
10	6051584	5	stim1
10	6051585	5	stim1
10	6051586	5	stim1
10	6051587	5	stim1
10	6051588	5	stim1
10	6051589	5	stim1
10	6051590	5	stim1
10	6051591	4	stim1
10	6051592	4	stim1
10	6051593	4	stim1
10	6051594	4	stim1
10	6051595	4	stim1
10	6051596	4	stim1
10	6051597	4	stim1
10	6051598	4	stim1
10	6051599	4	stim1
10	6051600	5	stim1
10	6051601	5	stim1
10	6051602	5	stim1
10	6051603	5	stim1
10	6051604	5	stim1
10	6051605	5	stim1
10	6051606	5	stim1
10	6051607	5	stim1
10	6051608	5	stim1
10	6051609	5	stim1
10	6051610	5	stim1
10	6051611	5	stim1
10	6051612	5	stim1
10	6051613	5	stim1
10	6051614	5	stim1
10	6051615	5	stim1
10	6051616	5	stim1
10	6051617	5	stim1
10	6051618	5	stim1
10	6051619	5	stim1
10	6051620	5	stim1
10	6051621	5	stim1
10	6051622	5	stim1
10	6051623	5	stim1
10	6051624	5	stim1
10	6051625	5	stim1
10	6051626	5	stim1
10	6051627	5	stim1
10	6051628	5	stim1
10	6051629	5	stim1
10	6051630	5	stim1
10	6051631	5	stim1
10	6051632	5	stim1
10	6051633	5	stim1
10	6051634	5	stim1
10	6051635	5	stim1
10	6051636	5	stim1
10	6051637	4	stim1
10	6051638	5	stim1
10	6051639	5	stim1
10	6051640	5	stim1
10	6051641	6	stim1
10	6051642	6	stim1
10	6051643	7	stim1
10	6051644	7	stim1
10	6051645	7	stim1
10	6051646	7	stim1
10	6051647	7	stim1
10	6051648	7	stim1
10	6051649	7	stim1
10	6051650	7	stim1
10	6051651	7	stim1
10	6051652	7	stim1
10	6051653	7	stim1
10	6051654	8	stim1
10	6051655	7	stim1
10	6051656	8	stim1
10	6051657	9	stim1
10	6051658	9	stim1
10	6051659	9	stim1
10	6051660	9	stim1
10	6051661	8	stim1
10	6051662	8	stim1
10	6051663	8	stim1
10	6051664	8	stim1
10	6051665	8	stim1
10	6051666	8	stim1
10	6051667	9	stim1
10	6051668	9	stim1
10	6051669	9	stim1
10	6051670	9	stim1
10	6051671	9	stim1
10	6051672	8	stim1
10	6051673	8	stim1
10	6051674	8	stim1
10	6051675	8	stim1
10	6051676	8	stim1
10	6051677	8	stim1
10	6051678	8	stim1
10	6051679	8	stim1
10	6051680	8	stim1
10	6051681	8	stim1
10	6051682	8	stim1
10	6051683	8	stim1
10	6051684	8	stim1
10	6051685	8	stim1
10	6051686	9	stim1
10	6051687	9	stim1
10	6051688	9	stim1
10	6051689	9	stim1
10	6051690	9	stim1
10	6051691	9	stim1
10	6051692	9	stim1
10	6051693	9	stim1
10	6051694	9	stim1
10	6051695	9	stim1
10	6051696	9	stim1
10	6051697	12	stim1
10	6051698	12	stim1
10	6051699	12	stim1
10	6051700	11	stim1
10	6051701	11	stim1
10	6051702	11	stim1
10	6051703	11	stim1
10	6051704	11	stim1
10	6051705	11	stim1
10	6051706	11	stim1
10	6051707	11	stim1
10	6051708	11	stim1
10	6051709	11	stim1
10	6051710	11	stim1
10	6051711	11	stim1
10	6051712	11	stim1
10	6051713	11	stim1
10	6051714	11	stim1
10	6051715	11	stim1
10	6051716	11	stim1
10	6051717	11	stim1
10	6051718	11	stim1
10	6051719	11	stim1
10	6051720	11	stim1
10	6051721	11	stim1
10	6051722	11	stim1
10	6051723	12	stim1
10	6051724	12	stim1
10	6051725	12	stim1
10	6051726	12	stim1
10	6051727	12	stim1
10	6051728	12	stim1
10	6051729	12	stim1
10	6051730	12	stim1
10	6051731	12	stim1
10	6051732	12	stim1
10	6051733	12	stim1
10	6051734	12	stim1
10	6051735	12	stim1
10	6051736	12	stim1
10	6051737	12	stim1
10	6051738	11	stim1
10	6051739	11	stim1
10	6051740	11	stim1
10	6051741	10	stim1
10	6051742	10	stim1
10	6051743	9	stim1
10	6051744	9	stim1
10	6051745	9	stim1
10	6051746	9	stim1
10	6051747	9	stim1
10	6051748	9	stim1
10	6051749	9	stim1
10	6051750	9	stim1
10	6051751	9	stim1
10	6051752	9	stim1
10	6051753	9	stim1
10	6051754	10	stim1
10	6051755	10	stim1
10	6051756	9	stim1
10	6051757	8	stim1
10	6051758	8	stim1
10	6051759	8	stim1
10	6051760	8	stim1
10	6051761	9	stim1
10	6051762	9	stim1
10	6051763	9	stim1
10	6051764	9	stim1
10	6051765	9	stim1
10	6051766	9	stim1
10	6051767	8	stim1
10	6051768	8	stim1
10	6051769	8	stim1
10	6051770	9	stim1
10	6051771	9	stim1
10	6051772	9	stim1
10	6051773	9	stim1
10	6051774	9	stim1
10	6051775	9	stim1
10	6051776	9	stim1
10	6051777	9	stim1
10	6051778	9	stim1
10	6051779	9	stim1
10	6051780	9	stim1
10	6051781	9	stim1
10	6051782	9	stim1
10	6051783	9	stim1
10	6051784	9	stim1
10	6051785	9	stim1
10	6051786	9	stim1
10	6051787	11	stim1
10	6051788	11	stim1
10	6051789	11	stim1
10	6051790	11	stim1
10	6051791	13	stim1
10	6051792	13	stim1
10	6051793	13	stim1
10	6051794	13	stim1
10	6051795	13	stim1
10	6051796	13	stim1
10	6051797	10	stim1
10	6051798	10	stim1
10	6051799	10	stim1
10	6051800	10	stim1
10	6051801	10	stim1
10	6051802	10	stim1
10	6051803	10	stim1
10	6051804	10	stim1
10	6051805	10	stim1
10	6051806	10	stim1
10	6051807	10	stim1
10	6051808	11	stim1
10	6051809	11	stim1
10	6051810	11	stim1
10	6051811	11	stim1
10	6051812	11	stim1
10	6051813	11	stim1
10	6051814	11	stim1
10	6051815	11	stim1
10	6051816	11	stim1
10	6051817	11	stim1
10	6051818	11	stim1
10	6051819	11	stim1
10	6051820	11	stim1
10	6051821	11	stim1
10	6051822	11	stim1
10	6051823	11	stim1
10	6051824	11	stim1
10	6051825	11	stim1
10	6051826	11	stim1
10	6051827	11	stim1
10	6051828	11	stim1
10	6051829	11	stim1
10	6051830	11	stim1
10	6051831	11	stim1
10	6051832	11	stim1
10	6051833	11	stim1
10	6051834	11	stim1
10	6051835	12	stim1
10	6051836	12	stim1
10	6051837	12	stim1
10	6051838	12	stim1
10	6051839	12	stim1
10	6051840	12	stim1
10	6051841	12	stim1
10	6051842	12	stim1
10	6051843	12	stim1
10	6051844	13	stim1
10	6051845	13	stim1
10	6051846	14	stim1
10	6051847	14	stim1
10	6051848	14	stim1
10	6051849	14	stim1
10	6051850	14	stim1
10	6051851	14	stim1
10	6051852	14	stim1
10	6051853	14	stim1
10	6051854	12	stim1
10	6051855	12	stim1
10	6051856	12	stim1
10	6051857	12	stim1
10	6051858	12	stim1
10	6051859	12	stim1
10	6051860	12	stim1
10	6051861	11	stim1
10	6051862	11	stim1
10	6051863	11	stim1
10	6051864	11	stim1
10	6051865	11	stim1
10	6051866	11	stim1
10	6051867	11	stim1
10	6051868	11	stim1
10	6051869	10	stim1
10	6051870	10	stim1
10	6051871	10	stim1
10	6051872	10	stim1
10	6051873	11	stim1
10	6051874	11	stim1
10	6051875	11	stim1
10	6051876	11	stim1
10	6051877	11	stim1
10	6051878	11	stim1
10	6051879	11	stim1
10	6051880	11	stim1
10	6051881	11	stim1
10	6051882	11	stim1
10	6051883	12	stim1
10	6051884	12	stim1
10	6051885	12	stim1
10	6051886	11	stim1
10	6051887	9	stim1
10	6051888	9	stim1
10	6051889	9	stim1
10	6051890	9	stim1
10	6051891	7	stim1
10	6051892	7	stim1
10	6051893	7	stim1
10	6051894	7	stim1
10	6051895	7	stim1
10	6051896	7	stim1
10	6051897	7	stim1
10	6051898	7	stim1
10	6051899	7	stim1
10	6051900	7	stim1
10	6051901	7	stim1
10	6051902	7	stim1
10	6051903	7	stim1
10	6051904	7	stim1
10	6051905	8	stim1
10	6051906	8	stim1
10	6051907	8	stim1
10	6051908	7	stim1
10	6051909	7	stim1
10	6051910	7	stim1
10	6051911	7	stim1
10	6051912	7	stim1
10	6051913	7	stim1
10	6051914	7	stim1
10	6051915	7	stim1
10	6051916	7	stim1
10	6051917	7	stim1
10	6051918	7	stim1
10	6051919	7	stim1
10	6051920	7	stim1
10	6051921	7	stim1
10	6051922	7	stim1
10	6051923	6	stim1
10	6051924	6	stim1
10	6051925	6	stim1
10	6051926	6	stim1
10	6051927	6	stim1
10	6051928	6	stim1
10	6051929	6	stim1
10	6051930	6	stim1
10	6051931	6	stim1
10	6051932	6	stim1
10	6051933	6	stim1
10	6051934	6	stim1
10	6051935	5	stim1
10	6051936	5	stim1
10	6051937	5	stim1
10	6051938	5	stim1
10	6051939	5	stim1
10	6051940	5	stim1
10	6051941	5	stim1
10	6051942	5	stim1
10	6051943	5	stim1
10	6051944	4	stim1
10	6051945	4	stim1
10	6051946	3	stim1
10	6051947	3	stim1
10	6051948	3	stim1
10	6051949	3	stim1
10	6051950	3	stim1
10	6051951	3	stim1
10	6051952	3	stim1
10	6051953	3	stim1
10	6051954	3	stim1
10	6051955	3	stim1
10	6051956	3	stim1
10	6051957	4	stim1
10	6051958	4	stim1
10	6051959	4	stim1
10	6051960	4	stim1
10	6051961	4	stim1
10	6051962	4	stim1
10	6051963	4	stim1
10	6051964	4	stim1
10	6051965	5	stim1
10	6051966	5	stim1
10	6051967	5	stim1
10	6051968	5	stim1
10	6051969	5	stim1
10	6051970	5	stim1
10	6051971	7	stim1
10	6051972	7	stim1
10	6051973	6	stim1
10	6051974	6	stim1
10	6051975	6	stim1
10	6051976	6	stim1
10	6051977	7	stim1
10	6051978	7	stim1
10	6051979	7	stim1
10	6051980	8	stim1
10	6051981	8	stim1
10	6051982	8	stim1
10	6051983	7	stim1
10	6051984	7	stim1
10	6051985	7	stim1
10	6051986	7	stim1
10	6051987	7	stim1
10	6051988	7	stim1
10	6051989	7	stim1
10	6051990	7	stim1
10	6051991	8	stim1
10	6051992	8	stim1
10	6051993	9	stim1
10	6051994	9	stim1
10	6051995	9	stim1
10	6051996	9	stim1
10	6051997	9	stim1
10	6051998	9	stim1
[truncated: 680,015 more rows]
